# Supplementary material for: Selection for ancient periodic motifs that do not impart DNA bending
Source: PLoS Genet. 2020 Oct 6;16(10):e1009042. doi: 10.1371/journal.pgen.1009042 (PMC7537859; doi:10.1371/journal.pgen.1009042)
Supplement: S4 Table — (XLSX) [file pgen.1009042.s004.xlsx]

## Sheet: S07 Table
		Published Periods				This Paper (WW Dinucleotides)					This Paper (All Dinucleotides)					Published Period - Our Period, WW DNs (# of SD)				Published Period - Our Period, All DNs (# of SD)
Organism Name	Accession	Herzel 1998	Herzel 2004	Mrazek 2010		Genomic Period	Goodness of Fit	Bootstrap Mean Period	Bootstrap Standard Deviation		Genomic Period	Goodness of Fit	Bootstrap Mean Period	Bootstrap Standard Deviation		Herzel 1998	Herzel 2004	Mrazek 2010		Herzel 1998	Herzel 2004	Mrazek 2010
Aeropyrum pernix K1	NC_000854		9.9			9.96	8.8436	9.36363	1.75972		11.73	2.1301	11.727	0.059			0.06(0.03)				1.83(31.02)
Agrobacterium tumefaciens str. C58	NC_003062		11.3			11.07	2.2155	11.0862	0.0961852		10.71	2.2467	10.711	0.026			0.23(2.39)				0.59(22.69)
Anabaena variabilis ATCC 29413	NC_007413			9.8		11.25	2.728	11.2388	0.0495349		11.47	2.6883	11.471	0.018				1.45(29.27)				1.67(92.78)
Aquifex aeolicus VF5	NC_000918		10.8	10.5		10.63	4.1938	10.6306	0.0508692		10.82	2.2157	10.821	0.02			0.17(3.34)	0.13(2.56)			0.02(1)	0.32(16)
Archaeoglobus fulgidus DSM 4304	NC_000917	10	10			9.96	0.21818	9.96278	0.0188262		9.95	1.35	9.953	0.007			0.04(2.12)				0.05(7.14)
Bacillus halodurans C-125	NC_002570		11.2			10.88	1.5838	10.8701	0.121772		11.46	1.7346	11.467	0.035			0.32(2.63)				0.26(7.43)
Bifidobacterium longum NCC2705	NC_004307		10.9			10.65	0.95559	10.6489	0.0574942		10.62	4.0974	10.622	0.021			0.25(4.35)				0.28(13.33)
Bradyrhizobium japonicum USDA 110	NC_004463		10.6			7.08	4.5334	7.83566	1.56836		10.78	2.9047	10.776	0.131			3.52(2.24)				0.18(1.37)
Brucella melitensis bv. 1 str. 16M	NC_003317		11.2			11.11	1.8125	11.1048	0.0751106		10.42	2.9941	10.421	0.057			0.09(1.2)				0.78(13.68)
Brucella suis 1330	NC_004310		11.2			11.14	2.015	11.1388	0.071965		10.43	2.8314	10.433	0.055			0.06(0.83)				0.77(14)
Buchnera aphidicola str. Sg (Schizaphis graminum)	NC_004061		11			10.92	5.4752	10.9412	0.258732		10.51	2.9059	10.513	0.041			0.08(0.31)				0.49(11.95)
Burkholderia pseudomallei K96243	NC_006350			9.1		10.78	6.4774	10.7702	0.0641153		11.84	3.6919	11.842	0.063				1.68(26.20)				2.74(43.49)
Campylobacter concisus 13826	NC_009802			11.3		11.22	0.46584	11.2195	0.00814963		11.2	0.44337	11.204	0.005				0.08(9.82)				0.1(20)
Campylobacter curvus 525.92	NC_009715			11.4		11.17	1.3798	11.1738	0.0118184		11.18	0.9718	11.182	0.006				0.23(19.46)				0.22(36.67)
Campylobacter fetus subsp. fetus 82-40	NC_008599			11.3		11.22	0.31419	11.2247	0.0110659		11.21	0.43432	11.205	0.006				0.08(7.23)				0.09(15)
Campylobacter jejuni subsp. jejuni NCTC 11168	NC_002163		11.3			11.16	0.47075	11.1557	0.0248415		11.15	0.87879	11.15	0.014			0.14(5.64)				0.15(10.71)
Caulobacter crescentus CB15	NC_002696		11.1			10.86	2.8975	10.8416	0.199675		11.11	3.7231	11.114	0.216			0.24(1.2)				0.01(0.05)
Chlamydophila pneumoniae AR39	NC_002179		11			11.06	1.7983	11.0608	0.0931073		10.9	2.6999	10.898	0.047			0.06(0.64)				0.1(2.13)
Chlamydophila pneumoniae CWL029	NC_000922		11.1			11.07	1.8938	11.064	0.0895901		10.9	2.8404	10.903	0.046			0.03(0.33)				0.2(4.35)
Chlamydophila pneumoniae J138	NC_002491		11.1			11.07	1.8745	11.0677	0.0933805		10.91	2.7994	10.901	0.046			0.03(0.32)				0.19(4.13)
Chlorobium tepidum TLS	NC_002932		10.9			11.18	0.65815	11.1762	0.0663112		11.12	1.9948	11.124	0.019			0.28(4.22)				0.22(11.58)
Clostridium acetobutylicum ATCC 824	NC_003030		11.5			10.57	4.0242	10.427	0.477657		10.46	1.6165	10.457	0.03			0.93(1.95)				1.04(34.67)
Corynebacterium efficiens YS-314	NC_004369		11.2			10.58	1.8094	10.565	0.22351		10.96	1.8506	10.96	0.082			0.62(2.77)				0.24(2.93)
Corynebacterium glutamicum ATCC 13032	NC_003450		11.2			10.98	1.6878	10.9829	0.0220488		10.91	0.81524	10.91	0.017			0.22(9.98)				0.29(17.06)
Cyanothece sp. ATCC 51142	NC_010546			11.5		11.48	0.81506	11.4756	0.00560552		11.55	0.89169	11.548	0.004				0.02(3.57)				0.05(12.5)
Cyanothece sp. PCC 8801	NC_011726			11.5		11.55	1.0282	11.5454	0.00504386		11.56	1.2957	11.565	0.005				0.05(9.91)				0.06(12)
Deinococcus radiodurans R1	NC_001263			11.4		11.05	1.2406	11.0431	0.0605191		11.09	2.043	11.086	0.026				0.35(5.78)				0.31(11.92)
Escherichia coli CFT073	NC_004431		11			10.94	0.33054	10.9409	0.0195971		11.04	0.43799	11.041	0.015			0.06(3.06)				0.04(2.67)
Escherichia coli str. K-12 substr. MG1655	NC_000913	11		11.1		10.98	0.40764	10.9749	0.0221015		11.08	0.55552	11.0763	0.0127805		0.02(0.9)		0.12(5.43)		0.08(6.26)		0.02(1.56)
Escherichia coli O157:H7 EDL933	NC_002655		10.9			10.93	0.4378	10.9274	0.020743		11.03	0.45725	11.033	0.014			0.03(1.45)				0.13(9.29)
Fusobacterium nucleatum subsp. nucleatum ATCC 25586	NC_003454		10.8			10.76	1.8135	10.748	0.106049		11	2.6917	10.995	0.04			0.04(0.38)				0.2(5)
Haemophilus influenzae 10810	NC_016809	11				10.99	0.64635	10.9891	0.0277634		11.04	0.58556	11.044	0.014		0.01(0.36)				0.04(2.86)
Halobacterium sp. NRC-1	NC_002607		11.2	9.1		11.3	3.59	11.2966	0.131822		10.91	2.6698	10.905	0.072			0.10(0.76)	2.2(16.69)			0.29(4.03)	1.81(25.13)
Helicobacter pylori 26695	NC_000915	11.2	11.2			11.03	0.74348	11.0285	0.0175173		11.08	0.64812	11.074	0.008		0.17(9.7)	0.17(9.7)			0.12(15)	0.12(15)
Lactococcus lactis subsp. lactis Il1403	NC_002662		11.1			10.85	1.1323	10.8533	0.0409665		10.73	0.96973	10.732	0.018			0.25(6.1)				0.37(20.56)
Listeria innocua Clip11262.gb	NC_003212		11.2			10.91	1.2188	10.9118	0.0501816		10.77	0.87759	10.767	0.018			0.29(5.78)				0.43(23.89)
Listeria monocytogenes EGD-e	NC_003210		11.1			10.94	1.1861	10.9404	0.0437748		10.86	1.1369	10.856	0.019			0.16(3.66)				0.24(12.63)
Mesorhizobium loti MAFF303099	NC_002678		11			10.89	4.9086	10.8691	0.304724		11.03	3.4578	11.085	0.228			0.11(0.36)				0.03(0.13)
Methanocaldococcus jannaschii DSM 2661	NC_000909	10	10			9.94	0.27814	9.94099	0.015993		9.97	3.3445	9.968	0.009		0.06(3.75)	0.06(3.75)				0.03(3.33)
Methanococcus maripaludis C5	NC_009135			10		9.97	0.13065	9.97023	0.00742309		9.93	0.37987	9.931	0.003				0.03(4.04)				0.07(23.33)
Methanococcus maripaludis C6	NC_009975			9.9		9.97	0.12101	9.96671	0.00768993		9.92	0.35243	9.918	0.004				0.07(9.1)				0.02(5)
Methanococcus maripaludis C7	NC_009637			10		9.96	0.10026	9.96285	0.0069011		9.92	0.36366	9.922	0.004				0.04(5.8)				0.08(20)
Methanococcus maripaludis S2	NC_005791			10		9.96	0.10868	9.96425	0.00690545		9.94	0.35124	9.936	0.005				0.04(5.79)				0.06(12)
Methanococcus vannielii SB	NC_009634			9.9		9.95	0.13953	9.94852	0.00815329		9.89	0.26283	9.893	0.005				0.05(6.13)				0.01(2)
Methanopyrus kandleri AV19	NC_003551		10.8			11.23	4.3658	11.1037	0.324932		11.22	1.5197	11.222	0.029			0.43(1.32)				0.42(14.48)
Methanothermobacter thermautotrophicus str. Delta H	NC_000916		10.1			9.99	2.0136	9.98676	0.0977766		9.91	0.37964	9.907	0.008			0.11(1.13)				0.19(23.75)
Mycobacterium leprae TN	NC_002677		11.2			11.46	3.622	11.4015	0.34221		10.74	1.9201	10.726	0.12			0.26(0.76)				0.46(3.83)
Mycoplasma genitalium G37	NC_000908	11.5	11.5	11.5		11.41	0.44311	11.4084	0.0198285		11.46	0.63047	11.464	0.01		0.09(4.54)	0.09(4.54)	0.09(4.54)		0.04(4)	0.04(4)	0.04(4)
Mycoplasma hyopneumoniae 232	NC_006360			10.9		10.82	0.49366	10.8232	0.0136014		10.8	0.53939	10.797	0.006				0.08(5.88)				0.1(16.67)
Mycoplasma hyopneumoniae 7448	NC_007332			10.9		10.83	0.51198	10.8326	0.0141469		10.79	0.6324	10.792	0.007				0.07(4.95)				0.11(15.71)
Mycoplasma hyopneumoniae J	NC_007295			10.9		10.83	0.4793	10.8274	0.0141523		10.78	0.53455	10.785	0.007				0.07(4.95)				0.12(17.14)
Mycoplasma penetrans HF-2	NC_004432		11.1			10.89	1.1598	10.8796	0.0878075		15.44	5.5813	15.438	0.04			0.21(2.39)				4.34(108.50)
Mycoplasma pneumoniae M129	NC_000912	11.4	11.3			11.28	0.78174	11.2812	0.0381778		11.56	1.2696	11.565	0.017		0.12(3.14)	0.02(0.52)			0.16(9.41)	0.26(15.29)
Mycoplasma pulmonis UAB CTIP	NC_002771		11.3	11.4		11.39	0.83095	11.3926	0.0153535		11.47	0.69995	11.474	0.009			0.09(5.86)	0.01(0.65)			0.17(18.89)	0.07(7.78)
Neisseria meningitidis MC58	NC_003112		11.3			11.24	1.9002	11.2356	0.0295078		10.95	5.9354	10.954	0.019			0.06(2.03)				0.35(18.42)
Pasteurella multocida subsp. multocida str. Pm70	NC_002663		11.2			11.04	0.52784	11.0403	0.0234987		11.06	0.72549	11.061	0.014			0.16(6.81)				0.14(10)
Pseudomonas aeruginosa PAO1	NC_002516		11.2			11.05	2.2052	11.0491	0.0723919		11.45	1.4861	11.451	0.006			0.15(2.07)				0.25(41.67)
Pseudomonas putida KT2440	NC_002947		11.2			11.29	3.0596	11.2048	0.482429		11.49	1.702	11.491	0.026			0.09(0.19)				0.29(11.15)
Pyrococcus abyssi.gb	AL096836		10.2			10.31	1.5879	10.3012	0.0820324		10.57	1.8121	10.573	0.043			0.11(1.34)				0.37(8.6)
Pyrococcus furiosus DSM 3638	NC_003413			11.2		9.81	1.3508	9.81351	0.115817		10.84	3.4871	10.867	0.1				1.39(12)				0.36(3.6)
Ralstonia solanacearum GMI1000	NC_003295		11.3			12.28	5.9044	9.99239	2.71321		11.76	3.4378	11.766	0.176			0.98(0.36)				0.46(2.61)
Salmonella enterica subsp. enterica serovar Typhi str. Ty2	NC_004631		11.2			11.02	0.73008	11.0206	0.0302548		11.04	0.9456	11.043	0.021			0.18(5.95)				0.16(7.62)
Salmonella typhimurium LT2	NC_003197		11.1			11.03	0.86648	11.0266	0.0274946		11.04	1.0123	11.035	0.021			0.07(2.55)				0.06(2.86)
Shewanella oneidensis MR-1	NC_004347		11.1			11.06	0.66543	11.0606	0.0138019		10.98	0.54128	10.978	0.01			0.04(2.9)				0.12(12)
Shigella flexneri 2a str. 301	NC_004337		11.1			10.98	0.31708	10.9808	0.0178945		11.11	0.79985	11.113	0.016			0.12(6.71)				0.01(0.63)
Sinorhizobium meliloti 1021	NC_003047		11.2			10.99	1.0811	10.9891	0.038878		10.56	3.9232	10.548	0.066			0.21(5.4)				0.64(9.70)
Staphylococcus aureus subsp. aureus MW2	NC_003923		11.2			10.41	1.6032	10.418	0.105301		10.75	4.0817	10.756	0.086			0.79(7.5)				0.45(5.23)
Staphylococcus aureus subsp. aureus N315	NC_002745		11.1			10.43	1.68	10.4424	0.11574		10.64	4.9889	10.653	0.116			0.67(5.79)				0.46(3.97)
Streptococcus agalactiae 2603V/R	NC_004116		11.2			11.04	0.84196	11.0376	0.0417238		10.96	0.93562	10.955	0.022			0.16(3.83)				0.24(10.91)
Streptococcus mutans UA159	NC_004350		11.2			11.08	0.60657	11.0764	0.0408701		11.01	1.3328	11.012	0.018			0.12(2.93)				0.19(10.56)
Streptococcus pneumoniae R6	NC_003098		11.1			11.05	0.4077	11.0521	0.0419296		11.08	0.60259	11.075	0.017			0.05(1.19)				0.02(1.18)
Streptococcus pneumoniae TIGR4	NC_003028		11			11.07	0.48615	11.0664	0.0378435		11.05	1.4759	11.045	0.015			0.07(1.85)				0.05(3.33)
Streptococcus pyogenes MGAS315	NC_004070		11.1			11.05	0.53901	11.0479	0.0441698		10.96	0.51472	10.956	0.019			0.05(1.31)				0.14(7.37)
Streptomyces coelicolor A3.2.gb	AL645882			10.6		10.75	3.3946	10.7312	0.099906		11.12	2.3324	11.124	0.045				0.15(1.50)				0.52(11.56)
Synechocystis sp. PCC 6803	NC_000911		11.5			11.23	2.1997	11.2248	0.0210715		11.12	1.9864	11.132	0.017			0.27(12.81)				0.38(22.35)
Synechocystis sp. PCC 6803 substr. GT-I	NC_017038	11.6				11.23	2.2092	11.2252	0.022353		11.13	1.9977	11.129	0.016		0.37(16.55)				0.47(29.38)
Thermosynechococcus elongatus BP-1	NC_004113		10.7			10.79	0.69778	10.789	0.0537774		10.7	0.89504	10.702	0.017			0.09(1.67)				0(0)
Trichodesmium erythraeum IMS101	NC_008312			11.4		11.41	0.69551	11.4111	0.00363818		11.47	1.1749	11.47	0.001				0.01(2.75)				0.07(70)
Ureaplasma urealyticum serovar 10 str. ATCC 33699	NC_011374		11.2			11.23	1.1643	11.2317	0.0815747		11.31	3.3374	11.315	0.069			0.03(0.37)				0.11(1.59)
Vibrio cholerae O1 biovar eltor str. N16961	NC_002505		11			10.93	0.55796	10.9288	0.0344169		10.92	0.57257	10.916	0.021			0.07(2.03)				0.08(3.81)
Xylella fastidiosa 9a5c	NC_002488		11			11.12	0.51677	11.1151	0.0639773		11.25	1.9109	11.25	0.038			0.12(1.88)				0.25(6.58)
Yersinia pestis KIM 10	NC_004088		11.2			11.06	0.8734	11.0612	0.0273488		11.07	0.95455	11.074	0.016			0.14(5.12)				0.13(8.13)
		Values highlighted in red on a yellow background indicates genomes where our period fits were unreliable (Goodness of Fit > 3.0)
											82
